# Supplementary material for: Molecular Profiling and Treatment Outcomes in Uterine Serous Carcinoma: Prognostic Role of Estrogen Receptor Expression
Source: Curr Oncol. 2026 Feb 24;33(3):132. doi: 10.3390/curroncol33030132 (PMC13025451; doi:10.3390/curroncol33030132)
Supplement: Supplementary file 1 [file curroncol-33-00132-s001.zip]

Archive with 1 entries (1 files):
- curroncol-4127903-supplementary.pdf
